# Supplementary material for: Circuit-guided population acclimation of a synthetic microbial consortium for improved biochemical production
Source: Nat Commun. 2022 Nov 7;13:6506. doi: 10.1038/s41467-022-34190-z (PMC9640620; doi:10.1038/s41467-022-34190-z)
Supplement: Supplementary file 4 — Supplementary Data 1 [file 41467_2022_34190_MOESM4_ESM.xlsx]

## Sheet: Sheet1
Supplementary Data 1. Strains and plasmids used in this study
Name	Relevant characteristics*	Source
Strains
Vibrio sp. dhg	Alginate-metabolizing strain	1
Escherichia coli W	Acid-tolerant and fast-growing E. coli strain (ATCC 9637)	KCTC 1039
Mach-T1R	E. coli F- φ80(lacZ)ΔM15 ΔlacX74 hsdR(rK-mK+) ΔrecA1398 endA1 tonA	Invitrogen
VDHG	Vibrio sp. dhg/pACYC-mCherry	Present study
ECF	E. coli W PfabHDG::KanR-Psyn	Present study
ECFHP	ECF/pCDF-MCR	Present study
ECFHPS	ECF/pCDF-sGFP-MCR	Present study
ECPG1	E. coli W/pPopG1	Present study
ECPG2	E. coli W/pPopG2	Present study
ECPG	E. coli W/pPopG	Present study
ECFHPG	ECF/pPopG-3HP	Present study
ECFHPC1	ECF/pC112-3HP	Present study
ECFHPC2	ECF/pC100-3HP	Present study
ECFHPC3	ECF/pC119-3HP	Present study
Plasmids
pKD46	Red recombinase expression vector, AmpR	2
pACYCDuet	p15A, expression vector, CmR	Novagen
pCDFDuet	cloDF13, expression vector, SmR	Novagen
pCDF- 106C4sgfp	pCDFDuet/PBBa_J23106-synUTRC4lysR-C4lysR-terminator-PC4M-synUTRsgfp-sgfp	3
pET-mcr*	pETDuet/Ptac-synUTRmcr-mcrN940V, K1106W, S1114R	4
pFRT2161	T-vector containing kanamycin resistance gene, AmpR	5
pZ-mCherry	pZS21 plasmid containing mcherry gene, KanR	6
pACYC-mCherry	pACYCDuet/PBBa_J23100-synUTRmcherry-mcherry-TBBa_B1002	Present study
pCDF-sGFP	pCDFDuet/PBBa_J23100-synUTRsgfp-sgfp-TBBa_B1002	Present study
pCDF-sGFP-MCR	pCDF-sGFP/Ptac-synUTRmcr-c-mcr-c-TBBa_B1002-Ptac-synUTRmcr-n-mcr-n-TBBa_B1002	Present study
pPopG1	pCDF/PBBa_J23106-synUTRC4lysR-C4lysR-TBBa_B1002-PC4M-synUTRv1bla-bla-TBBa_B1002	Present study
pPopG2	pCDF/PBBa_J23106-synUTRC4lysR-C4lysR-TBBa_B1002-PC4M-synUTRv2bla-bla-TBBa_B1002	Present study
pPopG	pPopG1/PBBa_J23100-synUTRsgfp-sgfp-TBBa_B1002	Present study
pPopG-3HP	pPopG/Ptac-synUTRmcr-c-mcr-c-TBBa_B1002-Ptac-synUTRmcr-n-mcr-n-TBBa_B1002	Present study
pC112-3HP	pCDF-sGFP-MCR/PBBa_J23112-synUTRv1bla-bla-TBBa_B1002	Present study
pC100-3HP	pCDF-sGFP-MCR/PBBa_J23100-synUTRv1bla-bla-TBBa_B1002	Present study
pC119-3HP	pCDF-sGFP-MCR/PBBa_J23119-synUTRv1bla-bla-TBBa_B1002	Present study
*Abbreviations: Amp, ampicillin; Cm, chloramphenicol; Sm, streptomycin; R, resistance
Reference
1. Lim, H. G. et al. Vibrio sp. dhg as a platform for the biorefinery of brown macroalgae. Nat. Commun. 10, 2486 (2019).
2. Datsenko, K. A. & Wanner, B. L. One-step inactivation of chromosomal genes in Escherichia coli K-12 using PCR products. Proc. Natl. Acad. Sci. USA 97, 6640–6645 (2000).
3. Seok, J. Y. et al. Directed evolution of the 3-hydroxypropionic acid production pathway by engineering aldehyde dehydrogenase using a synthetic selection device. Metab. Eng. 47, 113–120 (2018).
4. Lee, J. H. et al. Efficient conversion of acetate to 3-hydroxypropionic acid by engineered Escherichia coli. Catalysts 8, 525 (2018).
5. Kang, C. W. et al. Synthetic auxotrophs for stable and tunable maintenance of plasmid copy number. Metab. Eng. 48, 121–128 (2018).
6. Seo, S. W. et al. Predictive design of mRNA translation initiation region to control prokaryotic translation efficiency. Metab. Eng. 15, 67–74 (2013).
