# Supplementary material for: Circuit-guided population acclimation of a synthetic microbial consortium for improved biochemical production
Source: Nat Commun. 2022 Nov 7;13:6506. doi: 10.1038/s41467-022-34190-z (PMC9640620; doi:10.1038/s41467-022-34190-z)
Supplement: Supplementary file 5 — Supplementary Data 2 [file 41467_2022_34190_MOESM5_ESM.xlsx]

## Sheet: ReadMe
Contents
1-Oligonucleotides
2-Kits and Reagents

## Sheet: 1-Oligonucleotides
Supplementary Data 2. Primers used in this study
Name	Sequence (5’-3’)*,†,‡,§,||
Primers used for the construction of 3-HP producing E. coli
C-sGFP-F	gacaaccactacctgagcac
C-sGFP-B	gtcgtcggttcagggcagggt
C-PfabHDG-F	gagcctgacgaggcgattcagtc
C-PfabHDG-B	ccacaacgatcaggccaatctggtc
C-MCR-F	ccatcgacaccaccacgctg
C-MCR-B	gcacccgctcatcatcaacctc
O-sGFP-F1	ggctagctcagtcctaggtacagtgctagcattgcgtgagaaaggagcatcgggaatggcaag
O-sGFP-F2	gagagttcagagctcTTGACGGCTAGCTCAGTCCTAGGTACAGTGCTAGC
O-sGFP-B1	GCGAAAAAACCCCGCCGAAGCGGGGTTTTTTGCGtcacttgtacagctcgtccatgcc
O-sGFP-B2	caggcgcgccgagctcgagAAAAAACCCCGCCGAAGCG
D-PfabHDG-F1	cagtcacttttcggttatGCTAGCAYWRTMCCTAGGACTGAGCTAGCYRTMARccgcatgaccgcgcgatgc
D-PfabHDG-F2	cagtaccaataatcttcgtatacatgtacgctcagtcacttttcggttatgctagc
D-PfabHDG-B1	cagtttgcaagtgacggtatCGCAAAAAACCCCGCTTCGGCGGGGTTTTTTCGCcgcgacgacaggcacatgcg
D-PfabHDG-B2	tgcggtagcaggacgctgccagcgaactcgcagtttgcaagtgacggtatcg
FRT2161_F	ccgcatgaccgcgcgatgcgaagttcctatactctctggagaataggaacttctcaagatcccctcacgctgccgc
FRT2161_B	cgcgacgacaggcacatgcggaagttcctattctccagagagtataggaacttcagagcgcttttgaagctggggtgg
O-MCRC-F1	catcggctcgtataatgtgtggaattgtgagcggataacaattactagtaaggaggaaagaatgagcgccaccaccggc
O-MCRC-F2	aaggaatggtgcatgcTTGACAATTAATCATCGGCTCGTATAATGtgtgg
O-MCRC-B	taattgtcaagagctctGCGAAAAAACCCCGCCGAAGCGGGGTTTTTTGCGgaattcttacacggtaatcgcccgtc
O-MCRN-F1	cgtataatgtgtggaattgtgagcggataacaattaaggagcactgtacatgagcggaacaggacgactg
O-MCRN-F2	ttttttcgcagagctcTTGACAATTAATCATCGGCTCGTATAATGtgtggaattgtgagcg
O-MCRN-B	ccgcaagcttgtcgactGCGAAAAAACCCCGCCGAAGCGGGGTTTTTTGCGttaaatgttggcagggatgttgag
Primers used for the construction of Vibrio sp. dhg expressing mcherry
C-mCherry-F	cgggccgcctttagtcactttc
C-mCherry-B	cgattatgcggccgtgtacaatac
O-mCherry-F1	tgctagcccctggattaaaaggagcatctttaatggtttccaagggcgag
O-mCherry-F2	caggcgcgccgagctcTTGACGGCTAGCTCAGTCCTAGGTACAGTGCTAGCccctggattaaaagg
O-mCherry-B	atccgaattcgagctcgcgaaaaaaccccgccgaagcggggttttttgcgttatttgtacagctcatccatgcc
Primers used for the construction of the population guider
C-bla-F	gcaccatcaggcatattcgcgg
C-bla-B	gtggtgcagatgaacttcagg
O-bla-Fv1	ccttgtcacaattgacgccgaaagtcggatcagagatgagtattcaacatttccgtgtcgc
O-bla-Fv2	ccttgtcacaattgacgccgaaaggagcatcagagatgagtattcaacatttccgtgtcgc
O-bla-B	gcggtggcagcagaagcttccaatgcttaatcagtgaggcacctatctc
O-LysRPC4M-F	aggcgtaaggaagcttctgctgccaccgctgagca
O-LysRPC4M-B	gtggtgcagatgaacttcagg
Primers used for the construction of the constitutive bla expression system
O-Cbla-Fv1	cgcagtcgacaagcttCTGATAGCTAGCTCAGTCCTAGGGATTATGCTAGCattgacgccgaaagtcggatcagag
O-Cbla-Fv2	cgcagtcgacaagcttTTGACGGCTAGCTCAGTCCTAGGTACAGTGCTAGCattgacgccgaaagtcggatcagag
O-Cbla-Fv3	cgcagtcgacaagcttTTGACAGCTAGCTCAGTCCTAGGTATAATGCTAGC attgacgccgaaagtcggatcagag
O-Cbla-B	gagataggtgcctcactgattaagcattggaagcttctgctgccaccgc
*Underlined lowercase letters indicate 5’-UTR sequences
†Underlined uppercase letters indicate promoter sequences.
‡Boldfaced lowercase letters indicate restriction enzyme sites.
§Italicized uppercase letters indicate terminator sequences.
||Italicized lowercase letters indicate homologous sequences for recombination.

## Sheet: 2-Kits and Reagents
Kit or Reagents utilized	Company	Catalog Number
ExprepTM Plasmid SV	GeneAll	101-102
ExpinTM Gel SV	GeneAll	102-150
Q5 polymerase	NEB	M0491L
Restriction enzyme SacI-HF	NEB	R3156L
Restriction enzyme SphI-HF	NEB	R3182L
Restriction enzyme SalI-HF	NEB	R3138L
Restriction enzyme MfeI-HF	NEB	R3589L
Restriction enzyme HindIII-HF	NEB	R3104S
Trace metal solution	ATCC	MD-TMS
3-Hydroxypropionic acid	TCI chemicals	H0297
Sodium alginate	Sigma	A2033
LB broth	BD Biosciences	244610
NaCl	Sigma	746398
(NH4)2SO4	Sigma	A4418
K2HPO4	Sigma	P8584
KH2PO4	Sigma	P8709
MgSO4·7 H2O	Sigma	63138
Ampicillin	Sigma	A0166
Streptomycin	Sigma	S9137
Chloramphenicol	Sigma	C1919
Na2B4O7·10H2O	Sigma	S9640
H2SO4	Sigma	258105
Ethanol	Sigma	1070172511
Acetic acid	Sigma	695092
