# Supplementary material for: Circuit-guided population acclimation of a synthetic microbial consortium for improved biochemical production
Source: Nat Commun. 2022 Nov 7;13:6506. doi: 10.1038/s41467-022-34190-z (PMC9640620; doi:10.1038/s41467-022-34190-z)
Supplement: Supplementary file 6 — Source Data [file 41467_2022_34190_MOESM6_ESM.xlsx]

## Sheet: Fig. 2
Fig. 2
Time (h)	Total OD600				Time (h)	OD600 of VDHG				Time (h)	OD600 of ECFHPG
	Value 1	Value 2	Average			Value 1	Value 2	Average			Value 1	Value 2	Average
0	2.9053	2.9053	2.9053		0	0.833005	0.833005	0.833005		0	2.0723	2.0723	2.0723
3	5.2734	5.4932	5.3833		6	5.6186	6.02022	5.81941		6	1.7056	1.84108	1.77334
6	7.3242	7.8613	7.59275		12	8.97792	9.67406	9.32599		12	0.775479	1.00094	0.888207
12	9.7534	10.675	10.2142		18	11.0071	11.504	11.2556		18	0.955878	1.06896	1.01242
18	11.963	12.573	12.268		24	11.4812	12.8392	12.1602		24	1.28076	1.62578	1.45327
24	12.762	14.465	13.6135		48	12.7948	13.2407	13.0178		48	2.02418	3.97729	3.00073
36	13.9905	16.0415	15.016
48	14.819	17.218	16.0185
Time (h)	Alginate (g/L)				Time (h)	Acetate (g/L)				Time (h)	3-HP (mg/L)
	Value 1	Value 2	Average			Value 1	Value 2	Average			Value 1	Value 2	Average
0	10	10	10		0	0	0	0		0	0	0	0
3	4.6185	4.42151	4.52		6	1.6434	1.6877	1.66555		6	0	0	0
6	2.15163	1.54284	1.84724		12	1.7985	1.8318	1.81515		12	29.1	47.8	38.45
12	7.61892	7.82978	7.72435		18	1.7135	1.6521	1.6828		24	54.2	64.8	59.5
18	9.38196	7.52457	8.45327		24	1.6973	1.9685	1.8329		48	59.3	46.6	52.95
24	10.1435	4.46776	7.30563		48	1.3272	0	0.6636
48	0.452101	0.596323	0.524212

## Sheet: Fig. 3
Fig. 3
3-HP concentration (g/L)	0	0	0	0.5	0.5	0.5	2	2	2
Ampicillin concentration (mg/mL)	0	0	0	0	0	0	0	0	0
	Value 1	Value 2	Value 3	Value 1	Value 2	Value 3	Value 1	Value 2	Value 3
Time (h)
0	0.706	0.716	0.718	0.708	0.694	0.688	0.722	0.663	0.707
24	1.277	1.293	1.351	1.312	1.279	1.293	1.364	1.249	1.337
Difference	0.571	0.577	0.633	0.604	0.585	0.605	0.642	0.586	0.63
Average	0.593667			0.598			0.619333
3-HP concentration (g/L)	0	0	0	0.5	0.5	0.5	2	2	2
Ampicillin concentration (mg/mL)	1	1	1	1	1	1	1	1	1
	Value 1	Value 2	Value 3	Value 1	Value 2	Value 3	Value 1	Value 2	Value 3
Time (h)
0	0.769	0.747	0.753	0.716	0.744	0.718	0.626	0.673	0.665
24	1.204	1.218	1.217	1.252	1.217	1.258	1.177	1.256	1.234
Difference	0.435	0.471	0.464	0.536	0.473	0.54	0.551	0.583	0.569
Average	0.456667			0.516333			0.567667
3-HP concentration (g/L)	0	0	0	0.5	0.5	0.5	2	2	2
Ampicillin concentration (mg/mL)	2	2	2	2	2	2	2	2	2
	Value 1	Value 2	Value 3	Value 1	Value 2	Value 3	Value 1	Value 2	Value 3
Time (h)
0	0.734	0.712	0.746	0.701	0.695	0.706	0.72	0.684	0.725
24	1.151	1.123	1.135	1.175	1.182	1.179	1.31	1.199	1.325
Difference	0.417	0.411	0.389	0.474	0.487	0.473	0.59	0.515	0.6
Average	0.405667			0.478			0.568333
3-HP concentration (g/L)	0	0	0	0.5	0.5	0.5	2	2	2
Ampicillin concentration (mg/mL)	5	5	5	5	5	5	5	5	5
	Value 1	Value 2	Value 3	Value 1	Value 2	Value 3	Value 1	Value 2	Value 3
Time (h)
0	0.759	0.746	0.737	0.711	0.673	0.689	0.712	0.707	0.758
24	1.034	1.103	1.127	1.173	1.203	1.16	1.296	1.228	1.194
Difference	0.275	0.357	0.39	0.462	0.53	0.471	0.584	0.521	0.436
Average	0.340667			0.487667			0.513667
3-HP concentration (g/L)	0	0	0	0.5	0.5	0.5	2	2	2
Ampicillin concentration (mg/mL)	10	10	10	10	10	10	10	10	10
	Value 1	Value 2	Value 3	Value 1	Value 2	Value 3	Value 1	Value 2	Value 3
Time (h)
0	0.735	0.715	0.762	0.73	0.694	0.746	0.703	0.72	0.734
24	0.966	0.966	1.087	1.167	0.981	1.155	1.073	1.114	1.125
Difference	0.231	0.251	0.325	0.437	0.287	0.409	0.37	0.394	0.391
Average	0.269			0.377667			0.385
3-HP concentration (g/L)	0	0	0	0.5	0.5	0.5	2	2	2
Ampicillin concentration (mg/mL)	20	20	20	20	20	20	20	20	20
	Value 1	Value 2	Value 3	Value 1	Value 2	Value 3	Value 1	Value 2	Value 3
Time (h)
0	0.708	0.692	0.707	0.734	0.697	0.692	0.719	0.678	0.738
24	1	0.88	0.876	0.983	0.894	0.923	1.052	0.926	1.063
Difference	0.292	0.188	0.169	0.249	0.197	0.231	0.333	0.248	0.325
Average	0.216333			0.225667			0.302

## Sheet: Fig. 4a
Fig. 4a
Time (h)	Total OD600				Time (h)	OD600 of VDHG				Time (h)	OD600 of ECFHPG
	Value 1	Value 2	Average			Value 1	Value 2	Average			Value 1	Value 2	Average
0	2.854	2.854	2.854		0	0.818296	0.818296	0.818296		0	2.0357	2.0357	2.0357
3	5.6458	5.2673	5.45655		6	5.90808	6.43035	6.16921		6	1.96542	1.80325	1.88434
6	7.8735	8.2336	8.05355		12	12.317	10.1843	11.2506		12	1.08599	0.991741	1.03887
12	13.403	11.176	12.2895		18	13.8567	11.4133	12.635		18	1.22529	0.933698	1.07949
18	15.082	12.347	13.7145		24	15.9505	12.5889	14.2697		24	0.956549	1.21712	1.08683
24	16.907	13.806	15.3565		48	16.8011	13.7217	15.2614		48	3.46891	3.40431	3.43661
36	18.7885	15.666	17.2272
48	20.27	17.126	18.698
Time (h)	Alginate (g/L)				Time (h)	Acetate (g/L)				Time (h)	3-HP (mg/L)
	Value 1	Value 2	Average			Value 1	Value 2	Average			Value 1	Value 2	Average
0	10	10	10		0	0	0	0		0	0	0	0
3	6.71968	6.45703	6.58836		6	1.7071	1.7271	1.7171		6	0	0	0
6	1.11669	1.29933	1.20801		12	2.1077	1.803	1.95535		12	51.4	46	48.7
12	7.05665	12.3982	9.72744		18	2.1691	1.7393	1.9542		18	101.9	90.2	96.05
18	5.22303	5.62681	5.42492		24	2.4128	2.0151	2.21395		24	87.2	83.2	85.2
24	1.15077	4.17292	2.66184		48	0.05	0.1421	0.09605		48	35.6	101.1	68.35
48	0.668434	0.163657	0.416045

## Sheet: Fig. 4b
Fig. 4b
Time (h)	Total OD600				Time (h)	OD600 of VDHG				Time (h)	OD600 of ECFHPG
	Value 1	Value 2	Average			Value 1	Value 2	Average			Value 1	Value 2	Average
0	2.854	2.854	2.854		0	0.818296	0.818296	0.818296		0	2.0357	2.0357	2.0357
3	5.4504	5.0964	5.2734		6	5.59452	6.22337	5.90894		6	2.27288	2.01023	2.14156
6	7.8674	8.2336	8.0505		12	8.9396	9.53052	9.23506		12	1.0884	0.943477	1.01594
12	10.028	10.474	10.251		18	8.43335	10.8102	9.62178		18	1.59465	1.54979	1.57222
18	10.028	12.36	11.194		24	9.40709	10.5853	9.9962		24	1.90891	1.99369	1.9513
24	11.316	12.579	11.9475		48	11.2389	11.8391	11.539		48	4.64808	4.84791	4.748
36	13.8015	14.833	14.3173
48	15.887	16.687	16.287
Time (h)	Alginate (g/L)				Time (h)	Acetate (g/L)				Time (h)	3-HP (mg/L)
	Value 1	Value 2	Average			Value 1	Value 2	Average			Value 1	Value 2	Average
0	10	10	10		0	0	0	0		0	0	0	0
3	7.83594	5.53777	6.68685		6	1.4789	1.4018	1.44035		6	0	0	0
6	2.15163	2.27339	2.21251		12	1.2045	1.2628	1.23365		12	73.5	85.5	79.5
12	18.021	9.9383	13.9796		18	0.4478	1.2488	0.8483		18	139.2	124	131.6
18	10.2299	8.00911	9.1195		24	0.8066	1.5941	1.20035		24	148.9	134.5	141.7
24	8.59558	3.65694	6.12626		48	0	0	0		48	164.9	85.9	125.4
48	0.740545	0.884767	0.812656

## Sheet: Fig. 4c
Fig. 4c
Time (h)	Total OD600				Time (h)	OD600 of VDHG				Time (h)	OD600 of ECFHPG
	Value 1	Value 2	Average			Value 1	Value 2	Average			Value 1	Value 2	Average
0	2.6294	2.6294	2.6294		0	0.753899	0.753899	0.753899		0	1.8755	1.8755	1.8755
3	4.834	4.8706	4.8523		6	3.97164	3.74085	3.85624		6	2.66896	3.35145	3.01021
6	6.6406	7.0923	6.86645		12	6.08185	6.44091	6.26138		12	1.56585	1.87209	1.71897
12	7.6477	8.313	7.98035		18	6.19925	6.78359	6.49142		18	2.02215	2.04821	2.03518
18	8.2214	8.8318	8.5266		24	6.61672	6.43785	6.52729		24	2.29528	2.47325	2.38426
24	8.912	8.9111	8.91155		48	8.10708	8.53948	8.32328		48	5.13792	6.20052	5.66922
36	10.7776	12.0256	11.4016
48	13.245	14.74	13.9925
Time (h)	Alginate (g/L)				Time (h)	Acetate (g/L)				Time (h)	3-HP (mg/L)
	Value 1	Value 2	Average			Value 1	Value 2	Average			Value 1	Value 2	Average
0	10	10	10		0	0	0	0		0	0	0	0
3	5.86608	5.01247	5.43927		6	1.0155	1.0804	1.04795		6	96.2	108.2	102.2
6	4.03888	4.16064	4.09976		12	0.2493	0.2531	0.2512		12	181.5	193.1	187.3
12	19.7781	11.7657	15.7719		18	0	0	0		18	187.8	199.7	193.75
18	13.339	9.98763	11.6633		24	0	0.0485	0.02425		24	193.5	211.1	202.3
24	12.1337	15.0084	13.5711		48	0.2016	0	0.1008		48	304.7	282.4	293.55
48	0.524212	0.740545	0.632379

## Sheet: Fig. 4d
Fig. 4d
Time (h)	Total OD600				Time (h)	OD600 of VDHG				Time (h)	OD600 of ECFHPG
	Value 1	Value 2	Average			Value 1	Value 2	Average			Value 1	Value 2	Average
0	2.6294	2.6294	2.6294		0	0.753899	0.753899	0.753899		0	1.8755	1.8755	1.8755
3	3.717	4.0283	3.87265		6	2.25013	2.85064	2.55038		6	3.03547	2.56316	2.79932
6	5.2856	5.4138	5.3497		12	3.83727	3.96308	3.90017		12	2.04043	1.92682	1.98363
12	5.8777	5.8899	5.8838		18	3.43001	3.49551	3.46276		18	2.30729	2.29059	2.29894
18	5.7373	5.7861	5.7617		24	2.575	2.98596	2.78048		24	2.9914	2.72694	2.85917
24	5.5664	5.7129	5.63965		48	2.28004	2.53041	2.40522		48	3.31076	2.48669	2.89873
36	5.5789	5.065	5.32195
48	5.5908	5.0171	5.30395
Time (h)	Alginate (g/L)				Time (h)	Acetate (g/L)				Time (h)	3-HP (mg/L)
	Value 1	Value 2	Average			Value 1	Value 2	Average			Value 1	Value 2	Average
0	10	10	10		0	0	0	0		0	0	0	0
3	5.34078	5.66909	5.50494		6	0.2303	0.239	0.23465		6	178.3	174.2	176.25
6	7.81338	7.63074	7.72206		12	0	0	0		12	232.3	246.6	239.45
12	16.1233	19.2861	17.7047		18	0	0	0		18	227.2	228.5	227.85
18	14.4696	13.8639	14.1668		24	0.0646	0.061	0.0628		24	225.3	229.3	227.3
24	14.9347	14.4925	14.7136		48	0	0	0		48	202	196.8	199.4
48	17.1819	17.7587	17.4703

## Sheet: Fig. 4e
Fig. 4e
Ampicillin concentration (mg/mL)	Value 1	Value 2	Average
0	35.6	101.1	68.35
5	164.9	85.9	125.4
10	304.7	282.4	293.55
20	202	196.8	199.4

## Sheet: Fig. 4f
Fig. 4f
Ampicillin concentration (mg/mL)	Value 1	Value 2	Average
0	2.4128	2.0151	2.21395
5	1.4789	1.4018	1.44035
10	1.0155	1.0804	1.04795
20	0.2303	0.239	0.23465

## Sheet: Fig. 4g
Fig. 4g
Ampicillin concentration (mg/mL)	Value 1	Value 2	Average
0	19.3316	19.8363	19.584
5	19.2595	19.1152	19.1873
10	19.4758	19.2595	19.3676
20	2.81815	2.24126	2.5297

## Sheet: Fig. 4h
Fig. 4h
	Population ratio of VDHG (%)
Ampicillin concentration (mg/mL)	Value 1	Value 2	Average
0	82.8865	80.122	81.5042
5	70.7428	70.948	70.8454
10	61.2086	57.934	59.5713
20	40.782	50.4357	45.6088
	Population ratio of ECFHPG (%)
Ampicillin concentration (mg/mL)	Value 1	Value 2	Average
0	17.1135	19.878	18.4958
5	29.2572	29.052	29.1546
10	38.7914	42.066	40.4287
20	59.218	49.5643	54.3912

[truncated: 9 more sheets: Supp Fig. 1, Supp Fig. 2, Supp Fig. 3, Supp Fig. 4, Supp Fig. 5, Supp Fig. 6, Supp Fig. 7, Supp Fig. 8, Supp Fig. 10]
